# Supplementary material for: Agrivoltaic panel shading influences soil nutrient dynamics and microbial community structure in a wheat-cultivated field
Source: PLoS One. 2026 Jul 14;21(7):e0352589. doi: 10.1371/journal.pone.0352589 (PMC13367718; doi:10.1371/journal.pone.0352589)
Supplement: S1 File — One table for each page of the file. (XLSX) [file pone.0352589.s001.xlsx]

## Sheet: Table S1
Supplementary Table 1. Soil physicochemical data. Full dataset used for table 1.
Group	Clay	Silt	Sand	N Total	C Total	C organic	P Olsen	DM	pH	EC	Ca exch.	K exch.	Mg exch.	Na exch.
STV2	34.6854	28.6854	36.6292	0.136292	3.05962	1.20087	28.4606	95.7636	8.54	201	4177.97	173.016	249.798	17.3016
STV2	32.6854	30.6854	36.6292	0.133888	3.12233	1.24893	28.2211	96.082	8.5	195.4	4293.21	181.135	267.2	19.5146
STV2	30.6854	28.6854	40.6292	0.134034	3.14675	1.14617	29.0118	95.9719	8.52	194	4124.12	169.841	253.199	18.7555
STV2	32.6854	30.6854	36.6292	0.125362	2.54696	1.11235	25.7007	96.1929	8.45	196.1	3949.37	245.626	233.395	15.6956
STV2	28.6854	34.6854	36.6292	0.125508	2.53289	1.18827	25.1735	95.938	8.38	183.1	3665.91	205.341	211.595	15.5309
STV2	30.6854	32.6854	36.6292	0.126348	2.51575	1.13783	26.9321	95.7966	8.38	194.2	3650.56	217.809	213.794	15.9593
STV2	32.6854	30.6854	36.6292	0.127653	2.62037	1.23251	24.2	96.5511	8.4	198.9	3756.01	152.312	234.56	18.8867
STV2	30.6854	28.6854	40.6292	0.129674	2.72191	1.14879	27.7645	96.6232	8.38	208	3710.6	150.169	229.312	19.2785
STV2	30.6854	30.6854	38.6292	0.131099	2.56674	1.14882	26.3626	96.6206	8.3	219	3632.56	148.144	225.26	18.2643
STV1	34.6854	30.6854	34.6292	0.138621	3.08476	1.16071	21.1147	95.6315	8.24	177.4	3707.32	160.725	228.501	15.782
STV1	30.6854	30.6854	38.6292	0.126551	3.04617	1.11623	20.671	95.8582	8.46	193.3	3715.2	166.323	231.277	14.5655
STV1	28.6854	30.6854	40.6292	0.133105	3.17132	1.19317	21.2468	95.5439	8.45	178.5	3743.83	165.369	230.261	15.2809
STV1	34.6854	28.6854	36.6292	0.0840735	4.05907	0.882406	9.59267	96.3275	8.57	165.5	3252.13	96.5257	155.719	10.9802
STV1	32.6854	30.6854	36.6292	0.085718	4.19542	0.853659	7.61144	96.0571	8.54	169.9	3352.17	95.8805	161.362	12.4926
STV1	28.6854	34.6854	36.6292	0.0828587	4.10437	0.85421	10.0393	95.9952	8.52	159.6	3248.08	100.63	154.174	10.0943
STV1	30.6854	32.6854	36.6292	0.0916585	4.06067	0.973733	9.39548	96.5357	8.32	174	3443.32	97.6123	168.331	9.96044
STV1	32.6854	30.6854	36.6292	0.0897475	3.85184	0.86977	9.46392	96.5773	8.46	174.7	3423.92	97.5703	168.259	9.47826
STV1	30.6854	28.6854	40.6292	0.0979332	4.11317	0.924425	10.6923	96.2761	8.42	169.6	3506.58	98.9862	170.343	9.63895
CI	34.6854	30.6854	34.6292	0.126137	2.93954	1.16335	27.8912	96.2735	8.41	177.6	3404.88	140.225	225.399	18.6967
CI	30.6854	28.6854	40.6292	0.116896	2.90855	1.10504	27.9928	95.9242	8.4	189.6	3457.59	149.219	228.939	17.3748
CI	28.6854	28.6854	42.6292	0.128353	2.97268	1.15373	29.9347	96.2094	8.3	189.7	3580.93	142.917	237.863	18.8891
CI	32.6854	28.6854	38.6292	0.0796696	4.00263	0.881592	11.3025	98.6851	8.31	173.7	2906.85	78.781	145.044	14.7031
CI	30.6854	28.6854	40.6292	0.0848261	4.43764	0.860881	11.9238	97.5745	8.26	176.1	2989.83	73.2182	148.802	15.2743
CI	30.6854	28.6854	40.6292	0.0844022	4.13444	0.872028	11.1644	97.4739	8.3	174.1	3006.13	78.2018	151.952	14.808
CI	30.6854	30.6854	38.6292	0.0826468	4.48369	0.886431	9.9775	97.0183	8.38	172.9	3108.06	94.3517	166.503	15.6592
CI	32.6854	32.6854	34.6292	0.0817718	4.71435	0.854347	10.6892	97.1502	8.36	165.3	2811.61	84.4435	151.541	15.5353
CI	34.6854	30.6854	34.6292	0.0862554	4.6661	0.877474	10.1208	96.8689	8.37	170	2921.88	84.3064	153.836	16.9018

## Sheet: Table S2
Supplementary Table 2. Soil elemental data. Full dataset used for table 2.
Group	Al	As	B	Ba	Be	Ca	Cd	Co	Cr	Cu	Fe	K	Li	Mg	Mn	Mo	Na	Ni	P	Pb	S	Sn	Sr	Ti	V	Zn
STV2	36701.4	10.7684	22.8211	163.502	1.21021	62683.9	0.235028	10.3732	50.3842	36.8496	23858.4	7705.82	32.6016	12299.7	543.359	0.903952	508.782	31.416	889.133	19.1658	282.547	4.66301	111.636	1165.75	61.2514	67.179
STV2	38561.2	11.559	23.5392	171.747	1.2261	69260.4	0.23586	10.7166	52.8812	38.2804	25364.3	8142.78	33.6474	12962.9	584.969	1.09506	496.054	33.5538	861.075	19.3742	298.568	4.96054	120.27	1034.23	63.6447	69.7284
STV2	37537.2	10.984	22.7742	169.799	1.23948	64694.9	0.241749	10.6817	51.3932	37.6379	24336.2	7910.52	33.0529	12495.6	579.433	0.801129	513.932	32.1963	851.514	18.7938	284.678	5.01839	112.863	1123.6	62.478	67.0127
STV2	39571.3	11.7438	23.4875	175.135	1.29181	46617.6	0.219506	11.4374	54.1234	35.9461	26040.5	8322.75	33.9037	12407.5	628.035	1.19991	520.81	34.1079	801.639	19.2495	273.17	5.10598	93.95	1281.6	64.8459	67.9095
STV2	39922.4	11.3427	23.7256	179.304	1.30268	46658.6	0.220861	11.1446	54.9799	35.8608	26053.6	8568.94	34.3748	12333.3	614.19	1.27296	539.893	33.7309	807.363	19.7631	277.872	4.95315	96.5864	1213.52	65.3815	67.8581
STV2	40287.7	11.3197	23.514	178.542	1.30176	46153.3	0.224335	11.3197	54.0257	35.8113	26189.6	8489.75	34.3706	12400.2	622.581	1.29662	540.257	34.1133	797.522	19.0891	269.099	4.86231	96.7317	1276.03	65.3453	68.4325
STV2	38802.2	11.1929	22.9331	172.123	1.29838	48104.8	0.232017	10.994	53.2287	38.255	25072.2	8108.67	33.3798	12585.8	596.957	1.05462	542.236	32.6337	840.715	19.4011	280.072	5.02439	98.4979	1238.69	63.178	67.6551
STV2	38477.1	11.1001	23.0962	173.221	1.25934	48631.4	0.227677	10.9508	53.2606	37.83	25286.4	8113.54	33.3501	12444.1	597.315	1.17472	537.584	32.703	836.242	19.7612	275.761	5.02741	98.5571	1214.54	63.2159	68.1935
STV2	39857	11.4595	23.3211	178.929	1.29171	48300.9	0.235473	11.359	54.7846	38.9523	25934.7	8393.6	34.3283	12766.3	628.264	1.05548	567.95	33.7252	849.412	19.6018	282.97	5.12663	101.527	1261.55	64.8368	69.3603
STV1	36051.6	10.4844	22.3023	160.025	1.21398	61664.8	0.2336	10.1165	48.7432	38.9026	23176	7587.39	32.1889	12369.7	565.605	0.979463	492.031	30.3496	754.141	18.6236	270.847	4.6444	113.581	1103.62	58.8598	61.159
STV1	35623.5	10.9339	21.7671	155.695	1.16393	62429.2	0.215454	10.0774	48.724	39.0498	23127.5	7406.86	31.6933	12647.1	544.177	0.816266	487.744	30.8871	786.034	18.895	277.127	4.77667	114.882	1158.9	58.9525	61.4719
STV1	35320.2	10.8917	22.0427	157.67	1.16178	62134.5	0.197503	10.1656	48.9607	39.3657	23080	7416.72	31.4822	12914.4	544.584	0.824656	492.719	30.8598	762.418	17.9453	269.699	4.76641	114.622	1125.47	59.1263	61.7195
STV1	26771.1	8.5271	16.1123	123.445	0.902286	108126	0.156462	7.88261	37.6779	19.7809	17599.5	5651.68	24.9368	15864.4	444.202	0.72877	464.033	23.4	589.956	11.9974	233.008	4.07516	159.14	1011.35	47.3948	43.8749
STV1	26061	8.20624	15.9649	121.353	0.885279	105637	0.168153	8.05703	36.9032	19.496	17357.4	5520.56	24.2706	15517.2	443.137	0.70126	451.094	23.3753	571.95	11.8866	229.277	4.44131	156.167	969.828	46.9496	43.319
STV1	26004.5	8.18659	15.6508	118.946	0.871631	109026	0.195515	7.84949	36.1173	19.3107	17095.5	5489.83	24.2708	15795.3	425.703	0.818659	450.262	22.8261	582.692	10.8833	233.077	4.0018	162.287	977.575	46.2301	42.8592
STV1	28965.5	9.1315	17.723	131.081	0.972063	101183	0.18916	8.59147	40.8954	22.3378	19244.9	6087.67	27.0999	15513.7	465.412	0.74623	483.086	25.5289	608.767	14.3846	234.67	4.29083	158.574	1001.52	51.0579	48.014
STV1	28896	8.97983	17.9095	136.955	0.973233	96269.8	0.205232	10.4347	44.1968	21.4713	19264	5969.83	26.6887	15451.3	561.867	0.807683	467.553	26.0867	596.983	13.6955	231.268	4.3344	152.507	1038.45	51.17	47.9092
STV1	29602	9.16134	17.9287	131.51	0.980165	96144.9	0.175051	8.81656	41.7186	21.9675	19504.8	6058.31	27.1885	15761.5	474.321	0.783147	492.545	26.4004	615.682	13.6435	235.437	4.23097	153.674	1073.75	51.7173	48.4172
INT	37280.3	11.2098	23.2424	166.09	1.21868	63865.1	0.244713	10.6956	51.2155	35.8405	24476.5	7764.59	32.7038	13935.1	570.775	1.02328	524.496	33.0124	827.88	18.7687	281.274	4.99813	117.754	1208.4	61.7054	65.8191
INT	36644.3	10.94	22.3641	161.68	1.19566	60847.9	0.215509	10.7464	49.3754	34.9016	23913.2	7551.53	32.0456	12731.1	566.364	0.876171	488.913	31.7551	813.241	19.2177	271.08	4.79716	113.273	1185.98	60.509	63.8975
INT	25955.4	8.14585	16.1399	119.911	0.87024	105441	0.170911	7.84228	37.2888	20.6429	17101.2	5413.7	23.8304	15988.1	434.108	0.814585	458.9	23.2739	571.728	11.3334	228.185	4.03751	161.905	961.312	46.6489	43.3602
INT	26767.2	8.38609	16.8697	122.866	0.897117	106581	0.179033	8.23982	37.7374	20.8677	17649.8	5606.98	24.7195	16089.6	446.608	0.755723	473.912	23.5981	594.827	12.2866	230.617	3.88588	164.309	994.629	47.9762	44.5633
INT	26099.7	8.45957	16.1982	121.606	0.879603	104399	0.160107	7.97891	37.5393	20.9567	17447.9	5527.56	24.4174	15669.4	433.553	0.725793	463.834	23.2638	596.015	11.68	230.235	3.97023	161.02	951.702	46.9602	44.4127
INT	26012.6	8.19183	16.0483	120.243	0.867088	112434	0.173561	7.80858	36.9351	19.0185	17054.3	5461.22	24.0964	16048.3	427.316	0.718581	473.785	22.803	560.493	11.7847	224.197	3.8516	165.753	962.899	46.085	43.067
INT	25955.7	8.26522	15.9504	119.87	0.870023	108318	0.194015	7.87854	36.1543	18.9955	17352.1	5461.81	24.0223	15757.1	424.861	0.662184	451.929	22.8139	560.681	11.3103	221.856	3.86193	158.054	957.025	45.9179	43.6461
INT	25884.5	8.20355	16.4071	120.251	0.866214	108939	0.183128	8.05069	37.0943	19.1077	17120.5	5452.05	23.8464	15999.5	436.164	0.738829	453.998	23.133	550.3	11.5155	223.687	4.10687	161.523	957.93	46.6227	44.4317

## Sheet: Table S3
Suppementary Table 1. Results of two-way PERMANOVA based on Bray-Curtis dissimilarities for bacterial community structure. Summary of the effects of sampling time (Season), treatment (STV2, STV1, CI), and their interaction on bacterial community composition based on the 30 most abundant taxa. The analysis was performed with 9999 permutations.
Source	Sum of Squares	df	Mean Square	F	p-value	R² (%)
Sampling time	0.175252	1	0.17525	8.4497	0.0006	***
Condition	0.0692284	2	0.034614	1.6689	0.1372	ns
Interaction	0.108299	2	0.05415	2.6108	0.0318	ns
Residual	0.995556	48	0.020741
Total	1.3483	53

## Sheet: Table S4
Suppementary Table 2. Results of two-way PERMANOVA based on Bray-Curtis dissimilarities for fungal community structure. Summary of the effects of sampling time (Season), treatment (STV2, STV1, CI), and their interaction on fungal community composition based on the 30 most abundant taxa. The analysis was performed with 9999 permutations.
Source	Sum of Squares	df	Mean Square	F	p-value	R² (%)
Sampling time	0.368888	1	0.36889	7.3138	0.0001	***
Condition	0.805548	2	0.40277	7.9856	0.0001	***
Interaction	0.132901	2	0.06645	1.3175	0.1697	ns
Residual	2.42099	48	0.050437
Total	3.7283	53

## Sheet: Table S5
Suppementary Table 3. Average total abundance of the 10 most abundant bacterial phyla. Different letters indicate a statistically significant difference aat the post hoc test (p < 0.01).
Sampling time	Condition	Actinobacteriota	p < 0.01	Proteobacteria	p < 0.01	Firmicutes	p < 0.01	Acidobacteriota	p < 0.01	Planctomycetota	p < 0.01	Myxococcota	p < 0.01	Gemmatimonadota	p < 0.01	Chloroflexi	p < 0.01	Bacteroidota	p < 0.01	Nitrospirota	p < 0.01
T1	CI	4589.33	b	2363.44	a	1395.44	b	739.222	a	352.778	a	326.556	a	187.889	ab	136.667	a	232.111	a	112.889	a
	STV1	4479.67	b	2540.67	a	1026.89	b	770.667	a	364.556	a	372.111	a	229.778	a	118.556	a	221.444	a	94	ab
	STV2	3996	b	1361.22	a	1804.44	ab	442	a	211.222	a	174.222	a	110.111	b	84	a	58.3333	a	90.8889	ab
T2	CI	7144.22	a	1912.78	a	969.778	b	449	a	263.444	a	267.111	a	218.889	ab	109.222	a	47.3333	a	57.1111	b
	STV1	7288.44	a	1937.67	a	1161.89	b	434.333	a	224.333	a	269.444	a	172	ab	97.1111	a	41.4444	a	70.2222	ab
	STV2	7140.22	a	2490.78	a	2453.11	a	539.222	a	303.222	a	280.556	a	217.556	ab	154.889	a	67.4444	a	86.6667	ab

## Sheet: Table S6
Suppementary Table 4. Average total abundance of the 10 most abundant bacterial genera. Different letters indicate a statistically significant difference aat the post hoc test (p < 0.01).
Sampling time	Condition	Gaiella	p < 0.01	Bacillus	p < 0.01	Nocardioides	p < 0.01	Solirubrobacter	p < 0.01	Streptomyces	p < 0.01	Blastococcus	p < 0.01	Microlunatus	p < 0.01	Agromyces	p < 0.01	Microvirga	p < 0.01	Pseudonocardia	p < 0.01
T1	CI	968.333	ab	759.556	b	551.222	b	504.444	ab	354.111	b	339.222	c	240.222	b	175.111	b	164.444	bc	155	b
	STV1	1000.56	ab	495.667	b	574.556	b	615.333	ab	321.222	b	276.333	c	228.556	b	155.778	b	154	c	122.222	b
	STV2	840.889	b	1152.22	ab	400.667	b	425.333	b	379.889	b	383.667	c	281.556	b	170.667	b	205.778	bc	151	b
T2	CI	1163.22	ab	601	b	964.111	a	726.444	a	778.889	a	657.111	b	328.556	ab	320.889	a	247.222	bc	351.556	a
	STV1	1171.89	ab	711.444	b	796	a	738.444	a	975.556	a	669.111	b	347	ab	341.667	a	270.222	b	315.667	a
	STV2	1322.89	a	1665.22	a	696.444	a	708.444	a	691.444	ab	889.111	a	456.222	a	323.778	a	408.778	a	332.444	a

## Sheet: Table S7
Suppementary Table 5. Average total abundance of the 10 most abundant fungal phyla . Different letters indicate a statistically significant difference aat the post hoc test (p < 0.01).
Sampling time	Condition	Ascomycota	p < 0.01	Basidiomycota	p < 0.01	Mortierellomycota	p < 0.01	Rozellomycota	p < 0.01	Fungi_phy_Incertae_sedis	p < 0.01	Chytridiomycota	p < 0.01	Glomeromycota	p < 0.01	Aphelidiomycota	p < 0.01	Kickxellomycota	p < 0.01	Zoopagomycota	p < 0.01
T1	CI	42094.3	a	4133.11	a	1153.78	a	213.667	a	233.222	a	186	a	94.2222	a	110.333	a	72.3333	a	104.556	a
	STV1	41480.2	a	2991.11	a	824.333	a	176.667	a	246.333	a	201.667	a	346.889	a	53.6667	a	62.4444	a	53.7778	a
	STV2	38062	a	1177.78	a	759.444	a	303.444	a	227.778	a	94.5556	a	9.22222	a	55.7778	a	31.2222	a	53.6667	a
T2	CI	43402.9	a	2388.11	a	710.222	a	241.667	a	115.333	a	242.222	a	126.667	a	54	a	35.1111	a	54.1111	a
	STV1	44645.8	a	3102.78	a	767.444	a	82.2222	a	111.444	a	159	a	121.667	a	34	a	84.5556	a	27.3333	a
	STV2	41771.4	a	2604.89	a	936.444	a	240.444	a	145.889	a	101.889	a	156.444	a	67.6667	a	38	a	19.6667	a

## Sheet: Table S8
Suppementary Table 6. Average total abundance of the 10 most abundant fungal genera. Different letters indicate a statistically significant difference aat the post hoc test (p < 0.01).
Sampling time	Condition	Fusarium	p < 0.01	Verticillium	p < 0.01	Striaticonidium	p < 0.01	Sarocladium	p < 0.01	Stachybotrys	p < 0.01	Neoschizothecium	p < 0.01	Chordomyces	p < 0.01	Furcasterigmium	p < 0.01	Botryotrichum	p < 0.01	Chaetomium	p < 0.01
T1	CI	7205.67	ab	3652.56	ab	2135.67	ab	2735.89	ab	1326.22	a	1989.22	ab	875.667	a	1106	a	811.333	bc	710.111	a
	STV1	4452.67	b	1155.11	b	2901.56	a	4232.78	a	833.667	a	3244.67	a	3673.67	a	1199.11	a	225.778	c	554.778	a
	STV2	6649	ab	6779.44	a	699.444	b	1077.89	b	1355.44	a	960.556	ab	1113.56	a	923.778	a	1598.89	ab	1576.44	a
T2	CI	9203.56	a	4217.11	a	1251.11	ab	541.556	bc	1122.67	a	689.556	ab	761.222	a	1285.56	a	1677.33	a	1366.44	a
	STV1	8555.78	a	1915.78	b	2652.11	a	625	bc	1597.89	a	699.444	ab	264.111	a	1511.33	a	431.778	c	1337.11	a
	STV2	10179.8	a	6852.67	a	969.889	b	359.222	bc	1788	a	174.444	b	918.889	a	806.111	a	2044.56	a	1053.11	a

## Sheet: Stable S9
Table S7. Eigenvalues and explained variance from Canonical Correspondence Analysis (CCA) of soil physico-chemical and ionomic parameters constrained by bacterial profiles across two sampling periods. The table reports the eigenvalues and the percentage of constrained and total inertia explained by each canonical axis.
Axis	Eigenvalue	% of constr. in.	% of total inertia
1	0.032107	44.62	16.93
2	0.0089981	12.5	4.744
3	0.0068878	9.572	3.631
4	0.0032727	4.548	1.725
5	0.0031486	4.375	1.66
6	0.0026593	3.696	1.402
7	0.0023131	3.214	1.22
8	0.0021361	2.968	1.126
9	0.0017011	2.364	0.8969
10	0.0016116	2.24	0.8497
11	0.0015227	2.116	0.8028
12	0.0012641	1.757	0.6665
13	0.0012003	1.668	0.6329
14	0.0011206	1.557	0.5908
15	0.001054	1.465	0.5557
16	0.00096289	1.338	0.5077
17	7.6994e-11	1.07e-07	4.059e-08
18	8.3502e-18	1.16e-14	4.403e-15
19	3.1473e-18	4.374e-15	1.659e-15
20	2.8154e-18	3.912e-15	1.484e-15
21	2.3004e-18	3.197e-15	1.213e-15
22	1.8198e-18	2.529e-15	9.595e-16
23	1.6004e-18	2.224e-15	8.438e-16
24	1.4739e-18	2.048e-15	7.771e-16
25	1.317e-18	1.83e-15	6.944e-16
26	1.2178e-18	1.692e-15	6.421e-16
27	1.1389e-18	1.583e-15	6.005e-16
28	1.0196e-18	1.417e-15	5.376e-16
29	1.0057e-18	1.398e-15	5.302e-16
30	9.2353e-19	1.283e-15	4.869e-16
31	8.5157e-19	1.183e-15	4.49e-16
32	8.2867e-19	1.152e-15	4.369e-16
33	7.864e-19	1.093e-15	4.146e-16
34	7.4257e-19	1.032e-15	3.915e-16
35	7.2294e-19	1.005e-15	3.812e-16
36	7.0062e-19	9.736e-16	3.694e-16
37	6.8947e-19	9.581e-16	3.635e-16
38	6.4186e-19	8.92e-16	3.384e-16
39	6.2173e-19	8.64e-16	3.278e-16
40	5.9614e-19	8.284e-16	3.143e-16

## Sheet: Table S10
Table S8. Eigenvalues and explained variance from Canonical Correspondence Analysis (CCA) of soil physico-chemical and ionomic parameters constrained by fungal profiles across two sampling periods. The table reports eigenvalues and the percentage of constrained and total inertia explained by each canonical axis.
Axis	Eigenvalue	% of constr. in.	% of total inertia
1	0.21498	25.13	9.388
2	0.11326	13.24	4.946
3	0.10665	12.47	4.657
4	0.092071	10.76	4.021
5	0.061523	7.192	2.687
6	0.05068	5.925	2.213
7	0.045658	5.338	1.994
8	0.039366	4.602	1.719
9	0.028413	3.322	1.241
10	0.026065	3.047	1.138
11	0.019468	2.276	0.8502
12	0.017489	2.045	0.7638
13	0.013155	1.538	0.5745
14	0.011071	1.294	0.4835
15	0.0086716	1.014	0.3787
16	0.0068665	0.8027	0.2999
17	3.4634e-10	4.049e-08	1.512e-08
18	4.1617e-17	4.865e-15	1.817e-15
19	2.4057e-17	2.812e-15	1.051e-15
20	2.0577e-17	2.406e-15	8.986e-16
21	1.5897e-17	1.858e-15	6.942e-16
22	1.5093e-17	1.764e-15	6.591e-16
23	1.485e-17	1.736e-15	6.485e-16
24	1.3099e-17	1.531e-15	5.72e-16
25	1.1709e-17	1.369e-15	5.113e-16
26	1.0868e-17	1.271e-15	4.746e-16
27	1.0367e-17	1.212e-15	4.527e-16
28	9.8877e-18	1.156e-15	4.318e-16
29	9.2878e-18	1.086e-15	4.056e-16
30	8.8837e-18	1.039e-15	3.88e-16
31	8.6914e-18	1.016e-15	3.796e-16
32	8.0019e-18	9.355e-16	3.494e-16
33	7.7006e-18	9.002e-16	3.363e-16
34	7.1358e-18	8.342e-16	3.116e-16
35	6.8831e-18	8.047e-16	3.006e-16
36	6.428e-18	7.515e-16	2.807e-16
37	5.8953e-18	6.892e-16	2.575e-16
38	5.7168e-18	6.683e-16	2.497e-16
39	5.3146e-18	6.213e-16	2.321e-16
40	5.0043e-18	5.85e-16	2.185e-16
